# Supplementary material for: Changes in Gut Phageome and Bacteriome Following Fecal Microbiota Transfer in Patients with Intestinal Graft-Versus-Host Disease and Crohn’s Disease
Source: Microorganisms. 2025 Oct 10;13(10):2337. doi: 10.3390/microorganisms13102337 (PMC12566361; doi:10.3390/microorganisms13102337)
Supplement: Supplementary file 1 [file microorganisms-13-02337-s001.zip]

Archive with 1 entries (1 files):
- microorganisms-3841500-supplementary.pdf
